# Supplementary material for: Observation and Analysis of In Vitro Digestibility of Different Breads Using a Human Gastric Digestion Simulator
Source: Foods. 2024 Oct 12;13(20):3244. doi: 10.3390/foods13203244 (PMC11507474; doi:10.3390/foods13203244)
Supplement: Supplementary file 1 [file foods-13-03244-s001.zip]

Archive with 1 entries (1 files):
- foods-3213261-supplementary.pdf
